# Supplementary material for: Cotargeting DNA topoisomerase II enhances efficacy of RAS-targeted therapy in KRAS-mutant cancer models
Source: J Clin Invest. 2026 Feb 16;136(4):e197192. doi: 10.1172/JCI197192 (PMC12904700; doi:10.1172/JCI197192)
Supplement: Supporting data values [file jci-136-197192-s265.xlsx]

## Sheet: Fig 1
Fig 1 A
	nM	H1792	Calu-1	H23	H358	H157	H460	A549	PC-9	HCC827
	3.90625	99.0851	90.4626	90.9677	87.8369	99.1263	99.8213	97.0519	100.449	98.807
	7.8125	96.9781	88.2638	87.6903	78.617	96.8545	98.6061	93.7107	99.1023	97.5088
	15.625	95.0374	79.7259	84.0258	62.5532	94.9323	98.2487	92.0597	99.8397	96.1404
	31.25	91.6274	71.9018	80.9806	51.383	93.709	98.213	91.706	98.3007	94.807
	62.5	89.4649	67.4757	76.8516	45.8156	92.6169	98.4989	85.1022	98.7496	93.4737
	125	87.7183	63.1068	71.1226	41.8085	90.5636	97.9271	84.5126	95.9923	92.2456
	250	78.1536	53.084	61.3419	32.305	90.9567	93.4239	83.1368	95.3831	90.7368
	500	76.2961	45.574	50.4258	24.3617	88.2481	98.1415	80.739	94.9984	85.9649
	1000	71.1672	37.3786	46.7871	10.8511	87.5928	98.2845	78.7736	95.1266	83.6842
	nM	H792	Calu-1	H23	H358	H57	H460	A549	PC-9	HCC827
	3.90625	96.0793	87.844	89.2911	86.7769	99.4181	101.487	96.3125	96.6032	101.411
	7.8125	92.2016	83.0965	86.3876	69.0599	97.8962	97.3894	93.0214	95.1474	100.645
	15.625	91.0814	73.9643	75.1131	64.9793	96.5533	90.5366	90.9992	94.8115	99.5161
	31.25	87.9793	71.9383	69.7964	60.7438	96.8218	88.3974	89.2149	90.5189	100.685
	62.5	87.2469	65.7998	66.7798	54.3905	94.4494	89.7752	84.9722	95.7447	100.161
	125	85.5666	59.9637	61.3499	52.8409	92.7932	89.5577	85.0515	95.2968	100.363
	250	75.14	45.2979	59.8039	39.8244	92.5694	86.9471	82.276	93.4304	99.2742
	500	70.7454	43.9371	54.7134	23.5021	90.0179	87.5997	80.3727	94.2143	92.7016
	1000	70.8746	32.5673	47.3982	16.6839	87.5112	86.657	79.1832	93.2064	79.1129

## Sheet: Fig 2
Fig 2B
			Time (h)								Time(h)	DMSO	Sotorasib
				DMSO	Sotorasib						0	100	100
			0	100	100						2	88.7692	78.3646
			2	96.8262	72.0357						4	87.0863	50.9092
			4	77.5062	52.4629						8	66.6068	8.59307
			8	48.0499	18.6636
			Time(h)	DMSO	Sotorasib						Time(h)	DMSO	Sotorasib
			0	100	100						0	100	100
			2	89.8526	79.6905						2	93.7966	59.9582
			4	70.6321	29.2894						4	86.0392	23.2657
			8	64.4531	3.67226						8	61.796	0.462859

## Sheet: Fig 3
	H358									Calu-1
		Vector-DMSO		Vector-Sotorasib		TOP2A-DMSO		TOP2A-Sotorasib			Vector-DMSO		Vector-Sotorasib		TOP2A-DMSO		TOP2A-Sotorasib
		5.2		30.9		4.92		6.17			3.86		27.2		3.43		4.02
		5.78		31		5.48		8.05			3.3		27.2		3.47		5.48
		6.82		29.1		5.66		8.07			5.42		27.6		5.05		5.72
	H1792
		PLKO.1-DMSO		PLKO.1-Sotorasib		shTOP2A-DMSO		shTOP2A-Sotorasib
		2.43		5.46		4.15		25.2
		2.27		5.29		5.87		28.8
		1.71		8.74		6.72		26.9
		siCtrl		siTOP2A
		Control	Sotorasib	Control	Sotorasib
		8.81	11.95	8.03	33.4
		7.77	12.48	8.58	30.9
		5.77	12.12	12.61	31.6

## Sheet: Fig 4
	H1792 SRB												H358 SRB
		AMG510			VP-16			combine						AMG510			VP-16			Combine
		Mean	SD	N	Mean	SD	N	Mean	SD	N				Mean	SD	N	Mean	SD	N	Mean	SD	N
		0.792	0.0073	4	0.8638	0.0502	4	0.6193	0.0208	4				0.5213	0.0035	4	0.8315	0.0518	4	0.4323	0.0087	4
		0.7245	0.0557	4	0.8523	0.0401	4	0.5825	0.0079	4				0.4973	0.0051	4	0.8228	0.058	4	0.3078	0.0042	4
		0.707	0.0412	4	0.8253	0.0211	4	0.489	0.0032	4				0.4888	0.0035	4	0.7955	0.0413	4	0.2818	0.0064	4
		0.6448	0.0547	4	0.803	0.0187	4	0.3925	0.0131	4				0.4045	0.0101	4	0.7928	0.0035	4	0.1938	0.0112	4
		0.506	0.0317	4	0.744	0.019	4	0.2955	0.0045	4				0.2853	0.0041	4	0.744	0.0203	4	0.0693	0.0052	4
		0.4093	0.0456	4	0.743	0.0229	4	0.1493	0.0031	4				0.1718	0.0024	4	0.5835	0.0106	4	0.0463	0.0109	4
	H23 SRB												Calu-1 SRB
		AMG510			VP-16			Combine						AMG510			VP-16			Combine
		Mean	SD	N	Mean	SD	N	Mean	SD	N				Mean	SD	N	Mean	SD	N	Mean	SD	N
		0.8108	0.0035	4	0.8733	0.0071	4	0.6723	0.0068	4				0.643	0.0189	4	0.8288	0.0128	4	0.5425	0.0037	4
		0.782	0.0069	4	0.8233	0.0129	4	0.5995	0.0152	4				0.5837	0.0177	4	0.8025	0.0216	4	0.4245	0.0059	4
		0.6923	0.0017	4	0.7888	0.005	4	0.5155	0.0105	4				0.553	0.0041	4	0.744	0.0228	4	0.391	0.0075	4
		0.5958	0.0022	4	0.7585	0.0013	4	0.4028	0.0056	4				0.491	0.0028	4	0.7115	0.0141	4	0.3323	0.0153	4
		0.4963	0.0129	4	0.7045	0.0103	4	0.2965	0.0079	4				0.4498	0.0105	4	0.6925	0.015	4	0.2755	0.0037	4
		0.4375	0.0026	4	0.6818	0.0142	4	0.1745	0.0051	4				0.3955	0.0066	4	0.6745	0.019	4	0.1548	0.0046	4
		H1792	0.14	0.21	0.21	0.21	0.2	0.09
		H358	0.26	0.17	0.27	0.2	0.04	0.03
		H23	0.24	0.26	0.27	0.23	0.2	0.12
		Calu-1	0.25	0.1	0.13	0.12	0.11	0.03
	H1792 Colony									H358 Colony
		DMSO	AMG510	Vp-16	Comb						DMSO	AMG510	Vp-16	Comb
		118	99	69	18						90	24	49	0
		122	92	83	25						101	28	45	0
		138	98	85	19						97	26	24	0
	H1792 Apoptosis
		DMSO	AMG510	VP-16	Comb
		2.31	12.03	12.32	49.8
		1.006	16.29	20.88	52.4
		0.988	6.73	8.7	62.5
Fig 4G		Apoptosis	DMSO	3.16	2.39	3.04
			Soto	10.71	7.62	11.89
			VP16	9.51	7.63	8.05
			Comb	49.4	42.1	47.6
	Tumor size
			Vehicle						AMG510						VP-16						Comb
		1	102.344	320.339	218.489	210.495	126.15	313.45	219.284	157.696	215.136	151.2	407.932	172.651	105	125.023	191.664	321.411	423.774	126.514	321.512	192.512	110.466	245.134	305.087	149.504
		3	139.264	423.774	246.42	238.206	154.422	374.666	247.798	164.775	247.798	170.667	421.2	276.822	131.588	205.35	180.224	311.272	437.4	213.712	305.942	300.8	94.1015	275.625	280.845	132.618
		5	156.816	465.52	282.906	337.662	305.809	429.3	323.2	188.06	288.99	222.206	427.734	426.471	202.005	282.123	185.13	357.575	465.52	194.4	309.304	305.087	91.2925	296.45	257.032	118.8
		7	180.918	796.544	285.948	585.216	473.812	661.5	447.174	208.088	301.158	281.25	536.313	632.736	230.3	351.959	224.264	523.45	552.23	207.831	335.962	316.894	87.079	304.2	216.763	113.132
		9	224.516	866.237	329.476	681.169	499.234	729	675.491	340.605	317.812	334.62	562.176	676	263.786	442.225	268.324	678.976	572.22	306.56	351.959	309.304	107.217	320	205.8	82.472
		11	334.116	1129.03	381.024	792.138	833.976	999.297	766.324	461.041	422.663	443.76	541.696	888.096	310.284	589.837	322.452	761.359	668.542	354.025	361.25	304	139.425	324.769	208.25	65
		13	446.218	1250.6	465.52	955.9	848.925	1065.6	787.32	715.064	501	570.834	557.861	1072.8	425.27	734.217	423.774	733.482	741.576	415.853	354.784	261.562	152.626	336.2	222.912	63.6265
		15	610	1482.75	726	1299.27	1091.66	1223.11	951.29	927.545	717.876	856.309	670	1264.72	518.938	1015.62	467.339	961.038	952.2	576.24	363.384	235.872	131.4	426.471	270.738	57.6
		18	859.1	1620.3	1313.83	1526.26	1381.21	1741.37	1160.89	1013.69	788.288	1274.19	707.472	1617	755.212	1257.73	758.43	1339.6	1142	732.021	316.368	238.464	126.15	540	347.612	33.6
	Tumor weight
		Vehicle	AMG510	VP-16	Comb
		0.91	1.2	0.82	0.31
		1.7	0.97	1.31	0.25
		1.31	0.83	0.82	0.14
		1.57	1.32	1.4	0.65
		1.4	0.8	1.21	0.36
		1.81	1.61	0.81	0.03

## Sheet: Fig 5
			Vehicle-1	Vehicle-2	Vehicle-3	Vehicle-4	Vehicle-5	Vehicle-6	Vehicle-7	Vehicle-8	Vehicle-9	Vehicle-10					VP-16-1	VP-16-2	VP-16-3	VP-16-4	VP-16-5	VP-16-6	VP-16-7	VP-16-8	VP-16-9	VP-16-10
		0	130.696	120.736	161.84	153.6	271.472	189.037	84.5325	80.0565	113.4	104.284				0	133.956	62.5	115.34	116.032	90.972	94.221	289.132	128.774	168.776	123.008
		2	245.48	271.483	376.65	282.123	510	299.218	141.398	131.4	172.062	211.864				2	259.002	33.075	180.774	224.516	168.776	137.216	432.964	134.946	261.612	168.874
		4	335.16	343.914	525	380.7	719.95	409.909	241.875	265.6	190.782	297.6				4	323.783	76.7295	257.032	268.363	202.502	152.626	551.412	149.988	329.122	189.216
		6	428.546	440.128	603.432	468.308	877.212	494.606	360.406	284.8	260.11	316.8				6	405	133.956	328.104	313.992	210.495	178.85	696.136	176.157	356.445	225.264
		8	474.624	465.52	810.832	558.657	1138.69	595	372.6	328.738	344.45	429.3				8	488.448	213.75	422.331	354.025	231.811	205.35	877.982	216.302	475.154	272
		10	528.22	596.759	1056.76	853.013	1291.3	723.078	423.2	392.089	427.734	482.448				10	604.713	264.654	586.558	425.25	293.486	225.264	1016.06	285.404	667.013	305.942
		12	736.622	834.9	1198.64	973.626	1528.8	883.3	484.563	591.658	534.125	602.176				12	804.447	271.483	796.544	505.4	339.562	278.842	1194.01	335.962	944.541	376.248
		14	883.728	906.599	1379.74	1125	1724.05	1382.61	550.854	624.24	587.594	758.43				14	974.902	300.8	988.268	642.663	492.993	358.706	1381.8	489.268	1024.87	438.893
		16	974.68	1040.36	1508.3	1418.78	1822.52	1682	650.475	790.087	693.668	899.433				16	1114.95	427.734	1228.39	724.672	657.965	472.726	1587.39	668.542	1107.07	499.234
		18	1123.74	1343.49	1675.87	1623.2			980.947	1040.83	989.016	1164.93				18	1350.21	499.234	1673.31	1043.9	905.913	615.322	1764.98	891.136	1317.83	627.361
			AMG510-1	AMG510-2	AMG510-3	AMG510-4	AMG510-5	AMG510-6	AMG510-7	AMG510-8	AMG510-9	AMG510-10					Combine-1	Combine-2	Combine-3	Combine-4	Combine-5	Combine-6	Combine-7	Combine-8	Combine-9	Combine-10
		0	246.402	77.2475	94.221	32	109.33	171.088	259.002	78.732	171.396	141.537				0	90.944	141.312	216.302	78.652	204.723	68.9265	90.396	115.2	163.849	154.87
		2	246.402	97.47	119.072	32.8	87.48	181.3	305.942	77.2475	166.464	121.086				2	77.2475	115.351	228.152	55.225	195.201	78.732	75.429	76.7295	149.988	127.008
		4	243.36	117.212	130.977	35.301	84.564	189.037	335.16	73.008	164.152	104.284				4	66.0275	99.0945	262.122	51.842	179.56	99.0945	56.074	51.304	138.915	77.2475
		6	243.36	90.944	124.93	36.1415	75.843	213.16	332.35	66.25	164.152	102.602				6	54.675	114.873	242.592	48.6	171.113	90.944	40	40	117	53.6625
		8	285.77	81.648	109.8	40.678	58.752	249.444	340.216	55.296	166.093	94.221				8	61.056	133.956	212.544	44.376	189.584	78.732	38.4	34.4	71.25	51.304
		10	355.008	78.652	95.8455	45.5625	55.225	264.654	360.406	55.225	171.088	94.08				10	65	154.638	204.768	43.4515	195.201	80.19	39.5035	37.044	70	52.65
		12	359.527	80.0565	87.725	71.656	58.752	306.936	317.52	61.364	145.762	84.564				12	41.6025	173.95	186.2	36.1415	204.161	77.2475	25.272	26.011	67.626	55.016
		14	335.962	84.564	78.652	75.843	61.2255	292.783	264.654	72.03	124.93	80.0565				14	40.678	100.92	120.933	35.301	182.648	65	21.964	20.808	65	55.225
		16	321.512	87.725	83.106	74.36	68.9265	289.338	245.48	76.25	115.2	75.712				16	39.7535	87.808	94.221	32	153.6	54.1205	17.1	19.0575	62.5	48.6
		18	296.227	87.725	84.564	75.843	71.656	272.281	230.625	97.216	119.072	70.227				18	37.926	63.75	67.626	22.05	121.835	33.6	16.337	14.4	32.8	22.05
		20	265.6	92.512	89.2375	84.7	74.36	269.001	241.875	124.2	149.988	68.9265				20	37.044	63.75	56.074	21.4375	91.2925	28.88	17.9685	14.4	26.011	22.05
		22	224.516	97.47	92.2625	123.008	68.75	225	273.78	156.325	156.816	60.025				22	34.4605	62.5	58.19	21.4375	66.816	22.05	16.896	14.4	23.976	23.328
		24	218.489	100.92	98.784	128.993	74.36	219.04	283.966	204.161	166.093	57.6				24	32.8	57.6	51.304	20.23	44.8	21.4375	15.8565	14.4	20.808	20.23
		26	201.64	99.0945	100.352	126.852	77.2475	219.04	305.087	270.738	166.093	57.6				26	32.8	52.9	42.025	19.652	34.9095	18.513	14.4	12.152	15.376	13.5
		28	175.712	100.719	103.968	130.696	81.648	219.04	347.612	323.783	166.093	57.6				28	32	46.225	32.49	17.9685	24.5025	15.376	13.0355	10.5705	10.206	8.788
		30	152.1	102.344	105.593	142.884	89.376	221.778	419.476	409.05	168.338	56.448				30	32	42.8655	26.6955	16.384	15.8565	13.95	9.126	8.125	7.2	6.348
		32	156.816	103.968	107.648	151.552	89.376	221.778	475.154	494.606	168.338	61.2255				32	30.42	42.8655	26.6955	14.8955	14.85	12.1945	8.788	7.8125	6.348	6.0835
		34	166.093	112.091	107.217	153.6	92.5965	227.812	504.21	524.354	168.338	65				34	31.1805	43.706	26.011	13.5	15.8565	10.976	7.8125	6.912	6.0835	5.324
		36	186.2	147.456	116.614	175.712	94.221	236.816	576.356	598.23	173.4	75.712				36	30.42	41.6	25.3265	13.95	15.376	9.126	7.8125	5.566	5.324	4.6305
		38	207.831	175.071	120.094	225	106.171	243.089	641.845	665.184	175.712	86.022				38	31.1805	43.706	26.011	13.95	14.8955	8.788	5.324	4.2	4	3.4295
		40	246.402	211.722	133.956	272	130.977	252.486	749.909	796.027	175.712	104.284				40	28.88	42.8655	26.011	12.615	13.5	7.8125	2.048	1.0985	0.726	0.6655
		42	289.132	251.256	146.853	321.048	161.604	285.77	849.491	887.446	221.778	139.264				42	27.38	42.025	23.976	8.064	13.95	2.304	0.864	0.6655	0.726	0.6655
		44	328.738	309.304	164.775	359.527	199.119	313.992	989.597	1083.43	268.363	183.75				44	26.6955	42.025	23.328	3.564	13.5	0.7865	0	0	0	0
		46	388.8	370.881	184.049	409.05	235.468	355.743	1113.92	1364.3	344.389	261.612				46	25.272	42.025	21.4375	0.7	13.5	0	0	0	0	0
		48	465.408	422.331	222.912	467.046	280.845	405.769			373.498	332.35				48	23.275	26.95	16.896	0	8.125	0	0	0	0	0
		50	530	493.056	298.526	520.704	343.188	432.45			430.612	437.712				50	21.964	22.016	16.896	0	7.8125	0	0	0	0	0
		52	540.653	508.086	316.894	529.92	441.099	561.816			511.488	525.351				52	21.964	22.016	17.9685	0	7.8125	0	0	0	0	0
		54	465.745	503.382	305.942	539.136	523.418	659.016			526.904	535.806				54	23.8875	23.4135	22.05	0	10.206	0	0	0	0	0
		56	397.488	473.812	281.6	514.425	539.055	664.848			487.35	437.712				56	23.8875	24.854	32.8	0	16.337	0	0	0	0	0
		58	347.612	410.504	254.947	469.752	508.086	646.869			444.36	393.576				58	26.568	25.432	52.9	0	28.0645	0	0	0	0	0
		60	251.982	344.389	233.438	447.174	388.8	518.616			316.894	252.761				60	31.046	26.95	84.27	0	46.225	0	0	0	0	0
		62	188.06	261.612	221.778	415.853	206.681	370.881			207.831	199.838				62	39.69	28.512	116.058	0	80.631	0	0	0	0	0
		64	170.582	219.375	204.768	370.881	135.816	277.724			100.352	128.993				64	65	44.1	139.537	0	142.884	0	0	0	0	0
		66	149.504	173.4	199.119	316.894	104.976	225.504			84.7	107.911				66	90.75	75.429	178.596	0	204.161	0	0	0	0	0
		68	127.8	146.853	178.537	257.911	94.64	219.284			72.828	100.719				68	104.284	90.396	230.688	0	269.769	0	0	0	0	0
		70	111.012	125.316	161.604	223.818	90.584	201.144			56.7	95.648				70	139.264	113.132	312.666	0	276.822	0	0	0	0	0
		72	90.396	110.466	157.115	201.64	85.833	191.664			59.248	93.775				72	154.87	140.899	332.838	0	270.738	0	0	0	0	0
		74	88.938	95.2875	139.264	178.024	90.584	187.308			60.306	78.0325				74	164.152	185.679	311.647	0	241.875	0	0	0	0	0
		76	87.079	83.824	126.852	163.849	89.888	147.994			80.631	76.032				76	163.849	182.648	297.6	0	239.062	0	0	0	0	0
		78	85.6745	77.5	123.008	140.306	87.079	121.104			100.352	72.576				78	161.604	175.071	241.875	0	206.681	0	0	0	0	0
		80	94.221	78.75	121.086	124.2	81.12	106.624			114.376	69.5835				80	154.638	175.071	203.456	0	192.821	0	0	0	0	0
		82	103.488	80.631	113.49	118.8	75.843	85.176			144.869	65.596				82	156.816	169.884	169.984	0	175.071	0	0	0	0	0
		84	132.618	89.888	106.171	103.968	71.656	83.824			169.884	64.538				84	134.946	153.6	162.729	0	170.582	0	0	0	0	0
		86	173.4	103.488	99.238	93.775	61.2255	75.712			187.272	62.775				86	132.962	150.822	152.561	0	163.35	0	0	0	0	0
		88	185.679	116.058	86.2125	88.938	57.6	68.9265			199.962	56.3945				88	128.993	150.822	159.526	0	158.994	0	0	0	0	0
		90	204.161	142.884	83.1875	85.6745	57.434	67.626			225.504	54.684				90	123.008	164.775	174.08	0	152.1	0	0	0	0	0
		92	215.136	160.55	68.9265	82.8655	53.958	63.75			262.808	50.43				92	117	181.804	183.787	0	151.552	0	0	0	0	0
		94	241.875	209.952	65	78.416	46.225	56.448			351.339	48.8				94	104.284	226.482	235.872	0	146.853	0	0	0	0	0

## Sheet: Fig 6
			H358 SR	H358					calu-1 SR	calu-1					H23 SR	H23
		0	100	100				0	100	100				0	100	100
		39.0625	98.7805	46.633				39.0625	99.9384	77.0603				39.0625	99.6874	89.7718
		78.125	99.1057	34.7194				78.125	99.8461	71.9865				78.125	99.4529	82.1794
		156.25	98.6992	29.7941				156.25	99.169	54.551				156.25	99.0621	78.9142
		312.5	98.5366	25.9184				312.5	98.8304	48.3395				312.5	98.2806	58.0252
		625	97.8455	14.8567				625	98.3072	40.1292				625	91.4029	47.6003
		1250	87.4797	12.4748				1250	95.7833	37.2386				1250	88.5111	43.2337
		2500	80.0407	7.14574				2500	89.9354	29.5203				2500	83.8218	24.941
		5000	70.4065	2.58377				5000	79.2859	19.3112				5000	79.914	16.4437
		10000	61.4228	2.34154				10000	72.6993	9.68635				10000	63.8921	13.2573
Fig 6C	H358	1	1	1
	H358/SR	1.05882	1.19009	1.11111
	Calu-1	1	1	1
	Calu-1/SR	1.03371	0.971429	0.910891
	H23	1	1	1
	H23/SR	0.936508	1.07619	1.02564
Fig 6D
			Hours	H358	H358/SR				Hours	Calu-1	Calu-1/SR
			0	100	100				0	100	100
			4	36.1705	79.6106				4	70.6444	97.9464
			8	17.8047	73.0925				8	39.6774	86.5754
			12	7.81037	50.0597				12	31.8551	80.5509

## Sheet: Fig 7
		pLKO.1		shTOP2A					pLKO.1		shTOP2A
		Control	Sotorasib	Control	Sotorasib				Control	Sotorasib	Control	Sotorasib
		4.28	6.82	6.19	31				1.82	2.99	8.96	34.95
		3.69	6.39	6	29.6				2.31	3.36	9.12	39.55
		3.82	5.56	4.44	30.8				1.9	3.14	9.24	37.78
		siCtrl		siTOP2A					siCtrl		siTOP2A
		Control	Sotorasib	Control	Sotorasib				Control	Sotorasib	Control	Sotorasib
		3.12	7.32	4.72	34.69				2.19	6.56	9.81	35.37
		1.81	7.07	3.83	30.5				1.93	6.89	10.31	36.25
		1.86	6.31	4.47	30.23				1.61	6.81	8.22	33.13
Fig 7F			H358SR PLKO1 DMSO						H358SR PLKO1 AMG510						H358SR shTOP2A DMSO						H358SR shTOP2A AMG510
		0	77.064	81.932	72.9	128.37	69.338	70.227	145.12	106.62	81.932	59.643	61.763	49.368	175.34	132.28	111.6	83.232	72.5	41.454	163.37	149.92	121.84	80.631	60.306	50.784
		4	119.07	112.09	105.46	163.35	100.84	89.238	165.89	119.42	95.506	92.512	70.688	66.028	185.9	128.8	107.65	87.88	87.48	36	193.84	158.76	117.98	78.75	73.75	53.016
		7	183.3	160.74	144.58	203.35	134.14	132.96	243.65	178.6	124.47	105.97	89.735	71.25	255.79	172.83	136.93	118.35	105.59	49.613	192.24	138.6	114.95	96.228	69.629	45.563
		11	332.84	257.09	208.37	335.16	235.67	168.78	403.97	257.37	162.73	145.76	156.78	134.95	457.06	291.96	243.36	175.71	142.23	72.828	235.2	174.24	142.72	106.62	86.022	48.6
		14	571.26	463.38	313.63	493.97	318.82	313.99	586.56	386.02	291.96	234.2	235.47	191.1	621.92	372.29	302.58	216.63	196.52	105.46	253.13	203.46	202.34	105.59	95.648	44.376
		18	791.68	640	569.92	611.1	440.42	465.75	874.64	599.41	465.75	299.22	358.71	282.12	810.83	494.61	394.94	319.41	307.2	161.45	307.2	200.38	251.26	104.36	115.2	48.6
		21	1122.3	855.52	716.11	809.09	592.46	546.21	1218.4	839.79	641.52	401.63	595.35	349.27	1059	695.75	517.5	494.82	408.73	222.21	332.84	226.85	292.49	104.98	121.09	39.69
		24	1479.8	1033.8	948.65	1088.7	834.18	653.46	1460.2	1085.9	821.52	594.1	835.44	448.59	1171.5	835.44	685.4	734.83	552.96	395.14	489.8	188.42	299.88	126.15	109.8	45.563
Fig 7H		H358SR PLKO1 DMSO	H358SR PLKO1 AMG510	H358SR shTOP2A DMSO	H358SR shTOP2A AMG510
		0.85	0.81	0.66	0.31
		0.64	0.64	0.57	0.17
		0.57	0.52	0.45	0.26
		0.69	0.34	0.42	0.11
		0.48	0.49	0.35	0.1
		0.41	0.31	0.3	0.04
Fig 7I
		H358SR PLKO1 DMSO						H358SR PLKO1 AMG510						H358SR shTOP2A AMG510						Comb
	0	19.6	20.2	21.5	19.5	20.4	20.7	19.8	19.4	21.2	19.2	20.4	20.8	20.5	19.4	20.1	20.3	20	20.9	20.2	21.1	20.5	19.6	20	19.5
	4	19.9	20.5	21.6	19.4	20.8	20.6	20.1	19.8	21.6	19.2	20.2	21	20.7	19.5	20.3	20.7	20.1	21	20.4	21.5	20.8	20.1	20.3	20
	7	20.2	20.7	21.9	19.6	21	20.5	19.8	19.6	21.2	19.4	19.8	20.6	20.9	19.9	20.6	20.5	20.4	21.2	20.7	21.8	21	20.2	20.6	20.2
	11	20.4	21	21.9	20.1	21.2	20.9	20.4	20.1	21.9	19.6	20.3	21.2	21	20.2	20.8	20.7	20.4	21	21	21.5	21.2	20.4	20.8	20.5
	14	20.7	21.1	22.3	20.3	21.5	21.2	20.8	20.4	22.4	19.8	20.6	21.5	21.1	20.4	21.1	20.9	20.4	21.1	21.2	21.6	21	20.4	20.6	20.4
	18	20.9	21.2	22.6	20.4	21.7	21.2	20.7	20.6	22.1	20	20.5	21.3	21.4	20.6	21.3	21.1	20.4	21.2	21.5	22	21.2	20.3	20.8	20.5
	21	21.3	21.4	22.8	20.6	22	21.5	21.1	20.9	22.4	20.4	20.6	21.7	21.3	20.4	21.5	21.1	20.6	21	21.8	22.3	21.4	20.6	21.1	20.5
	24	21.6	21.3	22.7	20.8	22.2	21.8	21.4	21.2	22.5	20.7	20.9	22	21.8	20.5	21.7	21.6	20.7	21.3	22.1	22.4	21.3	20.8	21.3	20.7

## Sheet: Fig 8
		AMG510			VP-16			Combine						AMG510			VP-16			Combine
		97.76	1.83044	4	93.88	0.82436	4	86.94	2.53222	4				93.53	1.75879	4	98.46	1.89013	4	89.25	0.819101	4
		91.82	0.639854	4	90.9	1.1883	4	79.36	0.318538	4				91.31	1.13081	4	96.36	1.12791	4	84.37	0.731171	4
		84.78	1.2873	4	88.44	0.565941	4	70.44	1.92884	4				88.68	1.54798	4	96.24	1.44235	4	80.3	0.528223	4
		76.55	1.1883	4	85.79	1.0274	4	60.37	1.28626	4				83.14	1.13081	4	92.32	1.1584	4	71.66	0.8597	4
		73.17	0.795124	4	83.32	1.74315	4	42.39	1.8175	4				73.48	1.06022	4	88.36	2.07264	4	50.08	0.798027	4
		58.87	0.615448	4	76.69	0.568396	4	24.92	1.89047	4				59.34	0.803	4	78.25	0.97903	4	22.46	0.809949	4
		Calu-1/SR	0.34	0.3	0.31	0.35	0.29	0.24
		H358/SR	0.5	0.49	0.64	0.62	0.31	0.1
		DMSO	AMG510	Vp-16	Comb					DMSO	AMG510	Vp-16	Comb
		117	106	100	41					121	119	100	37
		126	103	104	39					125	123	120	50
		119	109	106	40					136	124	119	45
		DMSO	AMG510	VP-16	Combine				DMSO	AMG510	VP-16	Combine
		3.38	6.09	12.19	34.1				2.05	6.53	8.98	32.2
		4.75	6.04	13.65	28.68				2.21	5.67	10.69	37.1
		3.5	5.56	12.42	33.1				2.67	3.27	10.53	29.46

## Sheet: Fig 9
			Vehicle						AMG510						VP-16						Comb
		0	93.775	90.944	134.54	98.696	121.838	160.55	113.715	116.058	94.221	139.24	121.835	121.835	141.537	92.5965	147.6	114.464	93.775	110.808	115.34	109.76	138.6	107.911	120.933	123.008
		2	102.344	100.719	145.408	107.892	141.398	180.336	123.576	117.74	99.238	145.8	132.095	126	141.537	90.944	159.526	120.213	95.2875	114.95	108.192	106.624	149.916	99.0945	124.93	119.072
		4	119.072	100.352	156.816	119.168	164.775	212.544	125.316	119.422	106.171	157.604	138.384	136.462	139.264	90.944	164.714	126.15	98.784	120.736	106.624	102.85	158.76	99.238	119.072	117.212
		6	130.977	106.624	168.776	129.514	187.272	261.612	131.4	125.316	115.351	164.714	142.884	147.456	154.638	92.5965	161.448	132.278	103.968	128.335	96.228	99.144	155.682	97.556	107.911	102.602
		8	150.282	132.095	176.157	149.916	209.202	285.404	137.677	133.956	123.008	174.08	152.1	158.994	163.849	89.376	172.032	129.514	107.217	131.584	95.2875	101.338	157.604	90.944	100.719	97.216
		10	166.464	156.325	202.176	165.888	261.612	313.45	152.806	164.775	134.946	205.768	175.071	180.918	180.918	87.808	174.08	128.335	126.514	154.422	89.888	105.056	177.45	90.75	102.602	93.775
		12	191.558	183.298	215.825	191.896	274.604	335.16	171.113	181.804	156.816	235.872	195.201	202.176	199.119	90.944	197.516	150.701	140.899	165.292	83.824	94.77	201.144	95.8455	102.344	98.784
		14	236.25	221.778	249.018	237.141	298.526	358.706	194.208	199.962	168.338	261.562	207.103	227.254	236.25	100.92	216.625	159.526	163.35	180.589	81.461	92.697	211.864	97.556	104.284	105.593
		16	271.483	282.123	298.526	282.906	343.914	441.099	241.875	234.476	221.778	301.158	261.562	277.724	267.696	134.946	270	185.9	210.495	254.016	81.461	91.2925	229.365	94.221	107.911	111.012
		18	313.45	339.575	351.31	331.33	430.612	493.973	276.822	268.584	270.738	358.228	313.326	319.39	316.894	176.157	321.411	234.406	242.592	316.368	72.828	86.528	260.11	92.5965	111.392	112.694
		20	358.706	383.328	431.664	384.592	472.726	594.104	334.116	354.025	312.666	463.736	360.855	426.471	379.456	205.167	382.339	318.291	316.894	377.257	75.712	85.176	299.414	84.7	120.933	114.376
		22	441.099	469.3	498.677	467.046	537.824	692.664	400.01	407.932	418.19	613.836	479.221	480.019	426.471	252.486	475.26	382.925	373.498	501	74.36	83.232	337.892	83.1875	120.933	118.354
		24	553.756	615.322	639.45	657.306	717.336	842.754	473.812	497.664	490.398	763.902	577.6	585.844	518.616	313.45	540.562	508.07	534.528	605.052	70.227	86.528	361.673	89.376	128.774	129.6
		26	676	818.748	854.456	912.022	995.588	1088.71	587.826	628.425	678.038	982.344	707.472	710.803	604.713	422.331	603.648	657.758	657.758	716.107	71.656	86.528	399.384	90.944	145.408	144.15
		28	928.464	1070.31	1155.07	1153.22	1261.33	1295.66	757.741	818.748	917.163	1283.85	945.587	962.104	798.062	577.422	738.684	859.264	915.008	916.218	70.304	87.079	459.596	94.221	154.213	157.696
		30	1217.74	1400.57	1507.04	1451.94	1656.37	1772.93	1045.57	1087.51	1163.26	1600.42	1206.58	1286.14	927.545	745.42	897.015	1179.69	1220.61	1257.81	66.3255	88.4835	539.136	102.602	178.024	192.821
		Vehicle	AMG510	VP-16	Comb
		1.2	1.1	0.93	0.06
		1.34	0.98	0.73	0.07
		1.45	1.1	0.87	0.54
		1.41	1.52	1.1	0.11
		1.6	1.21	1.21	0.16
		1.68	1.23	1.23	0.18
			Vehicle						AMG510						VP-16						Comb
		1	324.576	312.666	282.408	140.306	124.93	243.089	340.216	171.088	204.25	225	229.992	202.343	276.822	255.881	239.704	156.282	258.75	289.338	228.152	328.738	139.264	257.911	470.016	136.462
		3	358.706	323.783	410.827	196.992	199.838	255.528	380.208	201.64	287.086	255.881	223.818	208.25	312.666	252.761	278.4	172.032	356.328	376.65	176.157	282.123	80.0565	204.768	446.218	101.92
		5	430.612	374.666	551.412	236.816	237.276	295.245	435.896	228.096	385.067	299.671	214.243	214.243	356.372	249.64	279.864	188.538	494.816	530.452	143.65	246.402	55.296	180.918	423.801	68.75
		7	517.495	403.971	606.375	267.696	265.721	422.331	488.448	258.57	589.837	419.71	238.464	231.886	354.784	276.822	310.005	190.125	525.312	488.448	137.312	216.562	34.4605	158.994	432.964	66.3255
		9	593.028	458.397	706.919	316.894	336.82	475.695	493.056	283.966	604.713	451.25	251.424	261.562	526.904	340.605	269.001	204.25	558.657	498.677	94.221	173.95	19.652	119.072	546.21	88.938
		11	721.287	573.949	922.383	343.188	384.75	518.938	577.422	355.743	638.144	509.652	324.532	331.33	625.931	371.712	393.576	267.188	627.361	528.22	99.238	173.776	16.384	120.933	551.412	88.938
		13	827.904	746.304	1210.97	358.706	451.25	552.96	765.184	446.738	772.524	612.521	443.576	415.438	810.832	387.2	465.745	320	676.26	613.836	109.8	173.4	14.8955	126.514	561.816	88.938
		15	1132.81	867.313	1492.78	489.804	525	663.062	1109.38	567.582	1138.69	828.478	564.062	501	1019.55	457.056	556.972	446.218	777.263	760.384	124.653	173.225	9.8415	132.095	685.396	87.808
		17	1666.59	1180.8	1871.42	608.634	739.26	906.599	1630.24	856.326	1341.65	966.306	681.462	620.994	1337.72	576.356	793.904	557.032	987.696	924.008	120.933	186.293	4.6305	132.962	798.062	84.7
		19	1931.49	1489.75	2001.47	917.163	1000	1274.19	1909.29	1054.69	1610.36	1189.83	921.736	749.7	1520.9	758.912	915.062	641.845	1198.16	1161.29	115.351	223.818	4	152.626	862.407	75.712
		Vehicle	AMG510	VP-16	Comb
		1.9	1.89	1.51	0.11
		1.47	0.9	0.67	0.21
		2	1.61	0.89	0
		0.9	1.02	0.61	0.14
		0.98	0.91	1.12	0.84
		1.26	0.67	1.1	0.06
Fig 9G
		Vehicle						AMG510						VP-16						Comb
	0	25.68	25.34	25.31	28.26	26.84	26.64	25.78	24.43	28.43	23.86	23.76	26.5	29.14	24.66	25.62	25.35	25.94	25.7	23.14	25.7	23.8	24.8	25.2	25.01
	2	25.7	25.41	25.32	28.27	26.86	26.84	25.77	24.44	28.43	23.86	23.77	26.51	29.13	24.65	25.63	25.36	25.93	25.71	23.16	25.68	23.82	24.81	25.23	25.1
	4	25.76	25.45	25.34	28.29	26.9	26.91	25.78	24.45	28.44	23.88	23.78	26.54	29.15	24.67	25.65	25.38	25.94	25.73	23.18	25.7	23.84	24.83	25.25	25.14
	6	25.8	25.46	25.41	28.31	27	27.1	25.8	24.47	28.46	23.9	23.8	26.56	29.2	24.68	25.7	25.41	25.98	25.76	23.2	25.72	23.86	24.85	25.28	25.2
	8	25.92	25.51	25.42	28.33	27.22	27.3	25.82	24.5	28.48	24.11	23.83	26.57	29.23	24.7	25.73	25.44	25.97	25.79	23.24	25.74	23.88	24.87	25.3	25.22
	10	25.92	25.53	25.43	28.34	27.25	27.32	25.84	24.51	28.48	24.12	23.82	26.58	29.23	24.71	25.74	25.44	25.98	25.78	23.24	25.75	23.88	24.87	25.31	25.23
	12	25.95	25.56	25.44	28.36	27.27	27.34	25.89	24.54	28.5	24.16	23.84	26.6	29.3	24.73	25.77	25.5	26	25.8	23.3	25.81	23.9	24.88	25.32	25.32
	14	25.96	25.57	25.5	28.4	27.31	27.36	26.01	24.6	28.54	24.2	23.9	26.63	29.42	24.76	25.83	25.53	26.2	25.83	23.36	25.88	23.93	24.9	25.32	25.34
	16	25.97	25.57	25.49	28.39	27.3	27.34	26.03	24.62	28.55	24.21	23.91	26.64	29.45	24.77	25.84	25.55	26.22	25.84	23.38	25.88	23.94	24.91	25.34	25.34
	18	25.97	25.56	25.49	28.38	27.32	27.36	26.04	24.63	28.56	24.21	23.94	26.66	29.46	24.78	25.86	25.56	26.24	25.84	23.4	25.9	23.95	24.92	25.35	25.36
	20	25.98	25.59	25.5	28.4	27.34	27.36	26.08	24.66	28.58	24.4	23.95	26.7	29.47	24.81	25.88	25.58	26.25	25.84	23.41	25.91	23.95	24.94	25.36	25.36
	22	26	25.61	25.52	28.41	27.36	27.37	26.1	24.68	28.6	24.42	23.98	26.72	29.48	24.81	25.9	25.58	26.28	25.86	23.42	25.93	23.96	24.94	25.37	25.41
	24	26.1	25.62	25.53	28.42	27.36	27.38	26.2	24.7	28.7	24.5	24.3	26.8	29.51	24.87	25.94	25.61	26.3	25.9	23.46	26.01	24.03	25.03	25.4	25.5
	26	26.11	26.62	25.54	28.43	27.37	27.37	26.31	24.75	28.76	24.61	24.6	26.89	29.53	24.91	26.1	25.67	26.32	25.94	24.1	26.15	24.12	25.12	25.44	25.53
	28	26.13	26.66	25.56	28.44	27.38	27.39	26.4	24.8	28.8	24.7	24.73	26.9	29.51	24.94	26.21	25.71	26.4	25.96	24.3	26.22	24.15	25.26	25.56	25.6
	30	26.14	26.67	25.57	28.45	27.39	27.4	26.45	24.84	28.91	24.75	24.81	27.1	29.62	25.1	26.3	25.76	26.5	26.1	24.37	26.35	24.24	25.3	26.1	25.7
		Vehicle						AMG510						VP-16						Comb
	1	26.64	24.2	22.3	22.5	23.72	23.52	24.67	24.98	25.58	24.03	24.02	27.1	20.84	24.28	24.38	23.56	23.41	24.02	24.21	24.28	22.82	21.48	25.28	25.18
	3	26.65	24.6	22.5	22.8	23.8	23.78	24.97	25.01	25.68	24.15	24.22	27.21	21.03	24.37	24.48	23.57	23.53	24.04	24.32	24.38	22.91	21.78	25.38	25.26
	5	26.9	25.01	23.2	23.1	23.96	23.86	25.04	25.12	26	24.42	24.4	27.35	21.34	24.5	24.58	23.6	23.62	24.13	24.4	24.39	23	22.01	25.4	25.32
	7	27.11	25.35	23.76	23.88	24	24.12	25.23	25.3	26.11	24.66	24.56	27.51	21.89	24.61	24.66	23.7	23.76	24.2	24.45	24.39	23.03	22.21	25.46	25.41
	9	27.42	25.91	24.24	24.34	24.23	24.33	25.51	25.43	26.23	24.72	24.7	27.84	22.3	24.75	24.8	23.79	23.81	24.34	24.51	24.01	23.05	22.33	25.51	25.52
	11	27.82	26.2	24.75	24.78	24.44	24.51	25.6	25.5	26.41	25.13	25.01	28.12	22.98	24.87	24.91	23.98	23.96	24.63	24.54	24.23	23.1	22.56	25.63	25.61
	13	28.31	26.91	25.22	25.12	24.8	24.91	25.71	25.6	26.45	25.31	25.23	28.56	23.21	25.13	25.03	24.1	24.13	24.9	24.6	24.4	23.11	22.78	25.7	25.72
	15	28.82	27.18	25.52	25.42	25.03	25.12	25.81	25.78	26.66	25.5	25.42	28.9	23.57	25.22	25.21	24.23	24.31	25.21	24.63	24.43	23.18	23.01	25.87	25.8
	17	29.34	27.21	25.78	25.88	25.37	25.41	25.97	25.96	26.87	25.63	25.61	29.23	23.99	25.4	25.34	24.34	24.4	25.43	24.7	24.5	23.2	23.12	25.92	25.91
	19	29.76	27.3	26.11	26.02	25.88	25.79	26.12	26.1	27	25.78	25.82	29.58	24.16	25.66	25.56	24.5	24.53	25.78	24.71	24.53	23.26	23.48	26.1	26.2

## Sheet: Fig 10
Fig 10 A	Time (months)	Low expression	High expression				Fig 10B	Low expression (%）	High expression (%）
	38.0667	0						68.4	25
	4.03333	1
	6.93333	1
	5.53333	1
	5.5	1
	11.2333	1
	4.06667	1
	10.5333	0
	2.8	1
	21.5	0
	19.2667	0
	11.2333	1
	10.1333	0
	19.2667	0
	3.4	0
	3	0
	11.2333	0
	1.36667	0
	5.53333	1
	2.66667		1
	5.26667		1
	2		1
	3.03333		1
	3.43333		1
	3.03333		0
	2.86667		1
	4.2		0
	3.43333		1
	2.86667		1
	5.26667		1
	2.13333		1
Fig 10C	Time (months)	Low expression	High expression				Fig 10D	Low expression (%）	High expression (%）
	38.0667	0						78.6	25
	4.03333	1
	6.93333	1
	5.53333	1
	5.5	1
	4.06667	1
	10.5333	0
	11.2333	1
	10.1333	0
	19.2667	0
	3.4	0
	3	0
	1.36667	0
	5.53333	1
	2.66667		1
	2		1
	3.03333		1
	3.43333		1
	2.86667		1
	3.43333		1
	5.26667		1
	2.13333		1
Fig 10E	Time (months)	Low expression	High expression				Fig 10F	Low expression (%）	High expression (%）
	11.2333	1						40	25
	2.8	1
	21.5	0
	19.2667	0
	11.2333	0
	5.26667		1
	3.03333		0
	4.2		0
	2.86667		1

[truncated: 11 more sheets: Fig S2, Fig S3 , Fig S4 , Fig S5, Fig S6, Fig S7, Fig S8, Fig S9, Fig S10, Fig S11, Fig S12]
